# Supplementary material for: Prevalence and characterization of mecC MRSA in bovine bulk tank milk in Great Britain, 2017–18
Source: JAC Antimicrob Resist. 2021 Feb 8;3(1):dlaa125. doi: 10.1093/jacamr/dlaa125 (PMC8210137; doi:10.1093/jacamr/dlaa125)
Supplement: dlaa125_Supplementary_Data [file dlaa125_supplementary_data.zip]

Archive with 1 entries (1 files):
- dlaa125_Supplementary_Data.csv
