# Supplementary material for: Prevalence and characterization of mecC MRSA in bovine bulk tank milk in Great Britain, 2017–18
Source: JAC Antimicrob Resist. 2021 Feb 8;3(1):dlaa125. doi: 10.1093/jacamr/dlaa125 (PMC8210137; doi:10.1093/jacamr/dlaa125)
Supplement: dlaa125_Supplementary_Data [file dlaa125_supplementary_data.zip › dlaa125_Supplementary_Data.csv]

Sample Name	Sample accession	Lane accession	Filename	Sample alias
18.31	ERS131815	ERR163433	8014_4#79	BSAR381
18.67	ERS131816	ERR163434	8014_4#80	BSAR382
33.6	ERS164356	ERR211621	8490_7#19	BSAR513
34.121	ERS164355	ERR211620	8490_7#18	BSAR512
34.122	ERS164354	ERR211619	8490_7#17	BSAR511
02.5099.D	ERS049942	ERR084730	7092_7#40	BSAR16
08.6601.A	ERS049943	ERR084731	7092_7#41	BSAR17
09.2364.C	ERS049944	ERR084732	7092_7#42	BSAR18
09.3741.Aa	ERS049945	ERR084733	7092_7#43	BSAR19
09.4633.Ca	ERS049946	ERR084734	7092_7#44	BSAR20
09.4657.D	ERS049947	ERR084735	7092_7#45	BSAR21
09.7342.H	ERS049948	ERR084736	7092_7#46	BSAR22
09.8549.Q	ERS049949	ERR084737	7092_7#47	BSAR23
10.1799.W	ERS049950	ERR084738	7092_7#48	BSAR24
10.4264.V	ERS049952	ERR084740	7092_7#50	BSAR26
10.7365.L	ERS049953	ERR084741	7092_7#51	BSAR27
13P	ERS131812	ERR163430	8014_4#76	BSAR378
13X	ERS131813	ERR163431	8014_4#77	BSAR379
15AL	ERS131814	ERR163432	8014_4#78	BSAR380
6H	ERS131810	ERR163428	8014_4#74	BSAR376
6T	ERS131811	ERR163429	8014_4#75	BSAR377
C02 467	ERS049928	ERR084716	7092_7#26	BSAR2
C02 937	ERS049929	ERR084717	7092_7#27	BSAR3
C03 125	ERS049930	ERR084718	7092_7#28	BSAR4
C03 362	ERS049931	ERR084719	7092_7#29	BSAR5
C03 363	ERS049933	ERR084721	7092_7#31	BSAR7
C03 364	ERS049932	ERR084720	7092_7#30	BSAR6
C03 365	ERS049934	ERR084722	7092_7#32	BSAR8
C03 366	ERS049935	ERR084723	7092_7#33	BSAR9
C03 367	ERS049936	ERR084724	7092_7#34	BSAR10
C03 370	ERS049937	ERR084725	7092_7#35	BSAR11
C03 371	ERS049938	ERR084726	7092_7#36	BSAR12
C04 288	ERS049939	ERR084727	7092_7#37	BSAR13
C04 831	ERS049940	ERR084728	7092_7#38	BSAR14
Ca155	ERS158695	ERR211963	8490_3#74	MPROS0155
Ca226	ERS163123	ERR204178	8447_7#43	MPROS0226
Ca322	ERS163221	ERR212880	8524_5#45	MPROS0322
H052960441	ERS049954	ERR084742	7092_7#52	BSAR28
H061860351	ERS049955	ERR084743	7092_7#53	BSAR29
H074300388	ERS049956	ERR084744	7092_7#54	BSAR30
H091100226	ERS049957	ERR084745	7092_7#55	BSAR31
H092840495	ERS049958	ERR084746	7092_7#56	BSAR32
H093880936	ERS049959	ERR084747	7092_7#57	BSAR33
H101740629	ERS049960	ERR084748	7092_7#58	BSAR34
H102840444	ERS049961	ERR084749	7092_7#59	BSAR35
H103360314	ERS049962	ERR084750	7092_7#60	BSAR36
H104700070	ERS049963	ERR084751	7092_7#61	BSAR37
H104720074	ERS049964	ERR084752	7092_7#62	BSAR38
H105020135	ERS049965	ERR084753	7092_7#63	BSAR39
H105060288	ERS049966	ERR084754	7092_7#64	BSAR40
LGA254	ERS049927	ERR084715	7092_7#25	BSAR1
N147	ERS208597	ERR294299	9472_2#26	1943STDY5461451
N35	ERS329586	ERR387189	10900_2#21	1943STDY5573605
QM355	ERS2607859	ERR3524218	26812_1#57	4762STDY6981415
QM518	ERS2607880	ERR3524260	26812_1#78	4762STDY6981436
QM59	ERS2607810	ERR3524118	26812_1#7	4762STDY6981365
QM652	ERS2607892	ERR3524284	26812_1#90	4762STDY6981448
SA227	ERS049941	ERR084729	7092_7#39	BSAR15
Ta222	ERS140841	ERR175866	8205_1#19	BSAR417
Ta320	ERS164358	ERR211623	8490_7#21	BSAR515
Tr34	ERS140840	ERR175865	8205_1#18	BSAR416
Tr8	ERS140839	ERR175864	8205_1#17	BSAR415
